# Supplementary material for: Incubation of craving: a Bayesian account
Source: Neuropsychopharmacology. 2018 Jun 2;43(12):2337–9. doi: 10.1038/s41386-018-0108-7 (PMC6180001; doi:10.1038/s41386-018-0108-7)
Supplement: Supplementary file 2 — Incubation of Craving [file 41386_2018_108_MOESM2_ESM.txt]

%% Incubation of Craving: A Bayesian Account
% Code v3, 01/08/2018
% Xiaosi Gu, Ph.D.
% xgu2008@gmail.com
% www.neurocpu.com


%% Set Initial 

x = linspace(0,100,1000);
figure; hold on; axis([0 100 0 0.6])
        
% observation at t4
lm = 20;


%% %% Bayesian updating - later 'down' phase where craving decreases (Fig. 1a, t4-t6 and Fig. 1b, t4-t6)

% Note that this second 'decreasing' phase may not necessarily happen. 

% The likelihood function cannot naturally shift to the left end of the x
% axis - such change has to be cause by external factors such as forming
% new bodily associations with the lack of drugs or neuroadaptations (see
% main text for detailed explanation) 

for i=1:4
    
    if i==1
        % prior at t4 - these prior-related numbers are taken from the posterior at t3
        pm(i) = 50.9758; 
        ps2(i)= 1.46341463414634;
        prior = (2*pi*ps2(i))^(-0.5)*exp(-0.5*(x-pm(i)).^2/ps2(i));
        x = linspace(0,100,1000);
        figure; hold on; axis([0 100 0 0.6])
        plot(x,prior,'k')
        legend('prior');
       
         % likelihood of measurement
        ls2 = 10;
        like = (2*pi*ls2)^(-0.5)*exp(-0.5*(x-lm).^2/ls2);


       % plot likelihood
        plot(x,like)
        legend('prior',  'likelihood')
        
       % posterior at t4
        Ps2(i) = (1/ps2(i) + 1/ls2)^(-1);
        Pm(i) = Ps2(i)*(pm(i)/ps2(i) + lm/ls2);
        posterior = (2*pi*Ps2(i))^(-0.5)*exp(-0.5*(x-Pm(i)).^2/Ps2(i));
        plot(x,posterior, 'r')
        legend('prior', 'likelihood', 'posterior');
        
    else
        
        if i<=4
          % updated prior from t5 - t6 
        pm(i) = Pm(i-1);
        ps2(i)= Ps2(i-1);
        prior = (2*pi*ps2(i))^(-0.5)*exp(-0.5*(x-pm(i)).^2/ps2(i));
        x = linspace(0,100,1000);
        figure; hold on; axis([0 100 0 0.6])
        plot(x,prior,'k')
        legend('prior')

        % likelihood of measurement
        ls2(i) = ls2(i-1)/2;
        like = (2*pi*ls2(i))^(-0.5)*exp(-0.5*(x-lm).^2/ls2(i));
        
        % plot likelihood
        plot(x,like)
        legend('prior',  'likelihood')
      
        
        % updated posterior t5-t6
        Ps2(i) = (1/ps2(i) + 1/ls2(i))^(-1);
        Pm(i) = Ps2(i)*(pm(i)/ps2(i) + lm/ls2(i));
        posterior = (2*pi*Ps2(i))^(-0.5)*exp(-0.5*(x-Pm(i)).^2/Ps2(i));
        plot(x,posterior, 'r')
        legend('prior', 'likelihood', 'posterior')
        
        end
    end
end
